# Supplementary material for: Pharmacological Characterization of the Novel CRF1 Receptor Antagonist, Thiazolo[4,5-d] Pyrimidine Analog, M43
Source: Biomolecules. 2025 Sep 1;15(9):1265. doi: 10.3390/biom15091265 (PMC12467512; doi:10.3390/biom15091265)
Supplement: Supplementary file 1 [file biomolecules-15-01265-s001.zip]

Archive with 1 entries (1 files):
- biomolecules-3798308-supplementary.pdf
